# Supplementary material for: A Porcine DNMT1 Variant: Molecular Cloning and Generation of Specific Polyclonal Antibody
Source: Genes (Basel). 2023 Jun 23;14(7):1324. doi: 10.3390/genes14071324 (PMC10379332; doi:10.3390/genes14071324)
Supplement: Supplementary file 1 [file genes-14-01324-s001.zip › Table S1.xlsx]

## Sheet: Sheet1
	Supplementary Table S1 Sequence of primers
	Names of Primer	Sequence (5′ → 3′)
	DNMT1-1F	GCCAGGGCTGCCTGTGCTGC	cloning
	DNMT1-1R	GAGGCCAGTGTCGATCGGGCACAGG	cloning
	DNMT1-2F	GTAGAAGAGATACAGTT	cloning
	DNMT1-2R	TGGAATAACAGAGACACAGT	cloning
	DNMT1-3F	GACGATGATGAAGAAGTTGA	cloning
	DNMT1-3R	AGTTCTCTGACGGAGGTT	cloning
	DNMT1-4F	GTGGGAGGACAGCAGCAACGGGCAGATG	cloning
	DNMT1-4R	GCAGCCATTCTTCTTGTCGTGGTAGTTG	cloning
	DNMT1-5F	CGGAGAGCAGCTCCCGCTGTTCCCAGAGCCACT	cloning
	DNMT1-5R	GTTAAAAATACAATATCAGTGCACGTTGGGGATC	cloning
	FIG4C-F	CATTAAGCTGTCCAGTCCTG	PCR
	FIG4C-R	GAACTTGTTGAGTCTGATC	PCR
	FIG4D-F1	AGTATGGCGTGGCCCAGA	PCR
	FIG4D-R1	GTGATGTTGCTGACAAACTTC	PCR
	FIG4D-F2	GGCATTAACGCAGTTCCTGT	PCR
	FIG4D-R2	CAATATCAGTGCACGTTGGG	PCR
	DNMT1-Flag-F	AATTAAGCTTGCGGCCGCGATGCCTGCCCGTACCGCCCCA	plasmid construction
	DNMT1-Flag-R	TCAGCCCGGGATCCTCTAGAGTCCTTCGTAGTCTCTTCCTTG	plasmid construction
